# Supplementary material for: Pyroptosis-Related Signatures for Predicting Prognosis in Breast Cancer
Source: Front Surg. 2022 Feb 8;9:788437. doi: 10.3389/fsurg.2022.788437 (PMC8861281; doi:10.3389/fsurg.2022.788437)
Supplement: Supplementary file 1 [file Table_1.XLSX]

## Sheet: Sheet1
Table S1: The characteristics of public databases used in this study
Cohort ID	Platforms	Paracancerous tissue	Breast cancer tissue	Metastasis	Follow-up information	Year	Country
TCGA	Illumina	113	1109	563/1109	Progression-free survival	2009	USA
GSE42568	Affymetrix	17	104	59/104	Progression-free survival	2013	Ireland
Total		130	1213

## Sheet: Sheet2
Table S2 :Clinical Characteristics of patients with pyroptosis risk score in TCGA cohort
Variable	Low risk	High risk	P value
	N=475	N=466
Age			0.0313
<=median	256	219
>median	216	245
Stage			0.341
Ⅰ-Ⅱ	351	360
Ⅲ-Ⅳ	111	98
Subgroup			<0.001
Basal	41	84
HER2	23	31
LumA	209	154
LumB	83	82
Normal	9	8
HER2			0.038
Positive	52	76
Negative	366	358
ER			<0.001
Positive	342	272
Negative	68	123
PR			<0.001
Positive	303	238
Negative	106	165
Distant metastasis			0.001
Yes	15	1
No	460	465
Lymph metastasis			0.537
Yes	244	230
No	231	236
Tumor size			0.082
<=2cm	139	113
>2cm	336	353
Cluster			0.978
1	233	229
2	242	237

## Sheet: Sheet3
Table S3 :Clinical Characteristics of patients with pyroptosis clusters in TCGA cohort
Variable	Cluster 1	Cluster 2	P value
	N=475	N=466
Age			0.323
<=median	241	234
>median	219	242
Stage			0.411
Ⅰ-Ⅱ	353	358
Ⅲ-Ⅳ	97	112
Subgroup			0.54
Basal	60	65
HER2	21	33
LumA	180	183
LumB	80	85
Normal	4	13
HER2			0.253
Positive	68	60
Negative	345	379
ER			0.687
Positive	306	308
Negative	92	99
PR			0.264
Positive	269	262
Negative	126	145
Distant metastasis			0.745
Yes	9	7
No	453	472
Lymph metastasis			0.628
Yes	229	245
No	233	234
Tumor size			0.437
<=2cm	129	123
>2cm	333	356
